# Supplementary material for: Comparative Genomics and Evolutionary Analysis of RNA-Binding Proteins of the CsrA Family in the Genus Pseudomonas
Source: Front Mol Biosci. 2020 Jul 10;7:127. doi: 10.3389/fmolb.2020.00127 (PMC7366521; doi:10.3389/fmolb.2020.00127)
Supplement: Supplementary Table 1 — Phylogenetic distribution of genes encoding CsrA, FliW, Hfq, RNAse, BarA, LadS, RetS and UvrY proteins in Eubacteria. Data was obtained from KEGG database (Kanehisa and Goto, 2000). Briefly, we inspected the presence of each gene using the KEGG ontology tool: csrA (K03563), barA (K07678), ladS (K20971), retS (K20972), uvrY (K07689), rne (K08300), hfq (K03366) and fliW (K13626). [file Table_1.XLSX]

## Sheet: Hoja1
Supplementary Table 1. Phylogenetic distribution of genes encoding CsrA, UvrY, BarA, LadS, RetS, FliW, Hfq, and RNAse proteins in Eubacteria.
Adapted from KEGG organism in NCBI taxonomy (Kyoto Encyclopedia of Genes and Genomes)
Protein name	KEGG Orthology
CsrA/Rsm	K03563
UvrY/GacA/VarA	K07689
BarA/GacS /VarS	K07678
LadS	K20971
RetS	K20972
FliW	K13626
Hfq	K03666
RNAse E	K08300
Phylum	Class	Name	# Annotations per genome
			CsrA/Rsm	UvrY/GacA/VarA	BarA/GacS /VarS	LadS	RetS	FliW	Hfq	RNAse E
Proteobacteria	Gamma	Escherichia coli K-12 MG1655	1	1	1	0	0	0	1	1
		Escherichia coli K-12 W3110	1	1	1	0	0	0	1	1
		Escherichia coli APEC O78 (APEC)	1	1	1	0	0	0	1	1
		Escherichia coli O139:H28 E24377A (ETEC)	1	1	1	0	0	0	1	1
		Escherichia coli SMS-3-5 (environmental)	1	1	1	0	0	0	1	1
		Escherichia coli O157:H7 Xuzhou21 (EHEC)	1	1	1	0	0	0	1	1
		Escherichia fergusonii	1	1	1	0	0	0	1	1
		Escherichia albertii	1	1	1	0	0	0	1	1
		Escherichia marmotae	1	1	1	0	0	0	1	1
		Escherichia sp. E4742	1	1	1	0	0	0	1	1
		Salmonella enterica subsp. enterica serovar Typhi CT18	1	1	1	0	0	0	1	1
		Salmonella enterica subsp. enterica serovar Typhimurium LT2	1	1	1	0	0	0	1	1
		Salmonella enterica subsp. enterica serovar Paratyphi A ATCC9150	1	1	1	0	0	0	1	1
		Salmonella enterica subsp. enterica serovar Enteritidis EC20090135	1	1	1	0	0	0	1	1
		Salmonella enterica subsp. enterica serovar Heidelberg CFSAN002069	1	1	1	0	0	0	1	1
		Salmonella bongori NCTC 12419	1	1	1	0	0	0	1	1
		Shigella flexneri 2003036	1	1	1	0	0	0	1	1
		Shigella sonnei Ss046	1	1	1	0	0	0	1	1
		Shigella boydii CDC 3083-94	1	1	1	0	0	0	1	1
		Enterobacter cloacae ECR091	1	1	1	0	0	0	1	1
		Enterobacter asburiae LF7a	1	1	1	0	0	0	1	1
		Enterobacter asburiae L1	1	1	1	0	0	0	1	1
		Cronobacter sakazakii ATCC 29544	1	1	1	0	0	0	1	1
		Cronobacter condimenti	1	1	1	0	0	0	1	1
		Cronobacter dublinensis	1	1	1	0	0	0	1	1
		Klebsiella pneumoniae subsp. pneumoniae MGH 78578	1	1	1	0	0	0	1	1
		Klebsiella variicola DSM 15968	1	1	1	0	0	0	1	1
		Klebsiella michiganensis KCTC 1686	1	1	1	0	0	0	1	1
		Citrobacter koseri	1	1	1	0	0	0	1	1
		Citrobacter rodentium	1	1	1	0	0	0	1	1
		Citrobacter freundii	1	1	1	0	0	0	1	1
		Raoultella ornithinolytica B6	1	1	1	0	0	0	1	1
		Raoultella ornithinolytica S12	1	1	1	0	0	0	1	1
		Raoultella planticola	1	1	1	0	0	0	1	1
		Cedecea neteri SSMD04	1	1	1	0	0	0	1	1
		Cedecea neteri	1	1	1	0	0	0	1	1
		Cedecea neteri	1	1	1	0	0	0	1	1
		Pluralibacter gergoviae	2	1	1	0	0	0	1	1
		Enterobacter lignolyticus SCF1	1	1	1	0	0	0	1	1
		Enterobacter lignolyticus G5	1	1	1	0	0	0	1	1
		Kosakonia sacchari	1	1	1	0	0	0	1	1
		Kosakonia oryzae	1	1	1	0	0	0	1	1
		Kosakonia radicincitans	1	1	1	0	0	0	1	1
		Yersinia pestis Harbin 35 (biovar Medievalis)	1	1	1	0	0	0	1	1
		Yersinia pestis Antiqua (biovar Antiqua)	0	1	1	0	0	0	1	1
		Yersinia pestis Nepal516 (biovar Antiqua)	1	1	1	0	0	0	1	1
		Yersinia pestis Pestoides F	1	1	1	0	0	0	1	1
		Yersinia pestis Angola	0	1	1	0	0	0	1	1
		Yersinia pestis Z176003	0	1	1	0	0	0	1	1
		Yersinia pestis A1122	1	1	1	0	0	0	1	1
		Yersinia pestis D106004	0	1	1	0	0	0	1	1
		Yersinia pestis D182038	0	1	1	0	0	0	1	1
		Yersinia pestis PBM19	1	1	1	0	0	0	1	1
		Yersinia pestis Harbin35	1	1	1	0	0	0	1	1
		Yersinia pseudotuberculosis 1	1	1	1	0	0	0	1	1
		Yersinia enterocolitica subsp. enterocolitica 8081	1	1	1	0	0	0	1	1
		Serratia marcescens WW4	1	1	1	0	0	0	1	1
		Serratia fonticola GS2	1	1	1	0	0	0	1	1
		Serratia rubidaea	1	1	1	0	0	0	1	1
		Pectobacterium atrosepticum 21A	1	1	1	0	0	0	1	1
		Pectobacterium carotovorum subsp. odoriferum	1	1	1	0	0	0	1	1
		Pectobacterium parmentieri WPP163	1	1	1	0	0	0	1	1
		Dickeya paradisiaca	1	1	1	0	0	0	1	1
		Dickeya dadantii 3937	1	1	1	0	0	0	1	1
		Dickeya chrysanthemi	1	1	1	0	0	0	1	1
		Erwinia pyrifoliae Ep1/96	1	1	1	0	0	0	1	1
		Erwinia pyrifoliae DSM 12163	0	1	1	0	0	0	1	1
		Erwinia amylovora CFBP1430	1	1	1	0	0	0	1	1
		Buchnera aphidicola LL01 (Acyrthosiphon pisum)	1	1	1	0	0	0	1	1
		Buchnera aphidicola TLW03 (Acyrthosiphon pisum)	1	1	1	0	0	0	1	1
		Buchnera aphidicola Ak (Acyrthosiphon kondoi)	1	1	1	0	0	0	1	1
		Pantoea ananatis PA13	1	1	1	0	0	0	1	1
		Pantoea vagans C9-1	1	1	1	0	0	0	1	1
		Pantoea vagans FDAARGOS_160	1	1	1	0	0	0	1	1
		Proteus mirabilis BB2000	1	1	1	0	0	0	1	1
		Proteus mirabilis CYPV1	1	1	1	0	0	0	1	1
		Proteus vulgaris	1	1	1	0	0	0	1	1
		Providencia stuartii ATCC 33672	1	1	1	0	0	0	1	1
		Providencia stuartii BE2467	1	1	1	0	0	0	1	1
		Providencia rettgeri	2	1	1	0	0	0	1	1
		Providencia alcalifaciens	2	1	1	0	0	0	1	1
		Providencia heimbachae	2	1	1	0	0	0	1	1
		Edwardsiella tarda FL6-60	1	1	1	0	0	0	1	1
		Edwardsiella anguillarum	1	1	1	0	0	0	1	1
		Edwardsiella piscicida C07-087	1	1	1	0	0	0	1	1
		Edwardsiella sp. EA181011	1	1	1	0	0	0	1	1
		Haemophilus influenzae KR494 (serotype f)	1	1	1	0	0	0	1	1
		Haemophilus influenzae CGSHiCZ412602	1	1	1	0	0	0	1	1
		Haemophilus influenzae Hi375	1	1	1	0	0	0	1	1
		Haemophilus influenzae 477	1	1	1	0	0	0	1	1
		Pasteurella multocida subsp. multocida 3480	1	1	1	0	0	0	1	1
		Pasteurella multocida 36950	1	1	1	0	0	0	1	1
		Pasteurella multocida ATCC 43137	1	1	1	0	0	0	1	1
		Mannheimia haemolytica 89010807N lktA-	1	1	1	0	0	0	1	1
		Mannheimia sp. USDA-ARS-USMARC-1261	1	1	1	0	0	0	1	1
		Mannheimia varigena USDA-ARS-USMARC-1296	1	1	1	0	0	0	1	1
		Actinobacillus pleuropneumoniae AP76 (serotype 7)	1	1	1	0	0	0	1	1
		Actinobacillus succinogenes	1	1	1	0	0	0	1	1
		Actinobacillus suis H91-0380	1	1	1	0	0	0	1	1
		Aggregatibacter aphrophilus W10433	1	1	1	0	0	0	1	1
		Aggregatibacter actinomycetemcomitans D11S-1	1	1	1	0	0	0	1	1
		Aggregatibacter actinomycetemcomitans ANH9381	1	1	1	0	0	0	1	1
		Xylella fastidiosa Temecula1	1	1	1	0	0	0	1	1
		Xylella fastidiosa M12	1	1	1	0	0	0	1	1
		Xylella fastidiosa M23	1	1	1	0	0	0	1	1
		Xanthomonas campestris pv. campestris ATCC 33913	1	1	1	0	0	0	1	1
		Xanthomonas campestris pv. vesicatoria	2	1	1	0	0	0	1	1
		Xanthomonas axonopodis pv. citrumelo F1	1	1	1	0	0	0	1	1
		Xanthomonas citri pv. citri MN11	1	1	1	0	0	0	1	1
		Xanthomonas oryzae pv. oryzae KACC 10331	1	1	1	0	0	0	1	1
		Xanthomonas vesicatoria	1	1	1	0	0	0	1	1
		Xanthomonas perforans	2	1	1	0	0	0	1	1
		Xanthomonas hortorum	1	1	1	0	0	0	1	1
		Stenotrophomonas maltophilia D457	1	1	1	0	0	0	1	1
		Stenotrophomonas acidaminiphila	1	1	1	0	0	0	1	1
		Stenotrophomonas sp. KCTC 12332	1	1	1	0	0	0	1	1
		Pseudoxanthomonas suwonensis 11-1	1	1	1	0	0	0	1	1
		Pseudoxanthomonas suwonensis J1	1	1	1	0	0	0	1	1
		Pseudoxanthomonas spadix	1	1	1	0	0	0	1	1
		Lysobacter capsici	1	1	1	1	1	0	1	1
		Lysobacter gummosus	2	1	1	1	1	0	1	1
		Lysobacter enzymogenes C3	1	1	1	1	1	0	1	1
		Frateuria aurantia	1	1	1	0	0	0	1	1
		Rhodanobacter denitrificans	3	1	1	0	0	0	1	1
		Dyella jiangningensis	1	1	1	0	0	0	1	1
		Vibrio cholerae O1 El Tor N16961	1	1	1	0	0	0	1	1
		Vibrio vulnificus 93U204	1	1	1	0	0	0	1	1
		Vibrio parahaemolyticus RIMD 2210633	1	1	1	0	0	0	1	1
		Vibrio harveyi	1	1	1	0	0	0	1	1
		Pseudomonas aeruginosa PAO1	2	1	1	1	1	0	1	1
		Pseudomonas putida KT2440	3	1	1	1	1	0	1	1
		Pseudomonas savastanoi pv. phaseolicola 1448A	6	1	1	1	1	0	1	1
		Pseudomonas fluorescens SBW25	3	1	1	1	1	0	1	1
		Pseudomonas fluorescens L228	4	1	1	1	1	0	1	1
		Pseudomonas stutzeri A1501	1	1	1	1	1	0	1	1
		Pseudomonas protegens CHA0	2	1	1	1	1	0	1	1
		Azotobacter vinelandii DJ	1	1	1	0	1	0	1	1
		Azotobacter vinelandii CA	1	1	1	0	1	0	1	1
		Azotobacter vinelandii CA6	1	1	1	0	1	0	1	1
		Psychrobacter urativorans	1	1	1	0	0	0	1	1
		Psychrobacter alimentarius	1	1	1	0	0	0	1	1
		Psychrobacter sp. P2G3	1	1	1	0	0	0	1	1
		Acinetobacter baumannii ATCC 17978	1	1	1	0	0	0	1	1
		Acinetobacter pittii	1	1	1	0	0	0	1	1
		Acinetobacter nosocomialis	1	1	1	0	0	0	1	1
		Moraxella catarrhalis 25239	1	1	1	0	0	0	1	1
		Moraxella ovis	1	1	1	0	0	0	1	1
		Moraxella bovoculi	1	1	1	0	0	0	1	1
		Shewanella oneidensis	1	1	1	0	0	0	1	1
		Shewanella denitrificans	1	1	1	0	0	0	1	1
		Shewanella frigidimarina	1	1	1	0	0	0	1	1
		Idiomarina piscisalsi	1	1	1	1	0	0	1	1
		Idiomarina sp. X4	1	1	1	1	0	0	1	1
		Idiomarina sp. OT37-5b	2	1	1	1	0	0	1	1
		Pseudoalteromonas haloplanktis	1	1	1	1	0	0	1	1
		Pseudoalteromonas atlantica	1	1	1	1	0	0	1	1
		Pseudoalteromonas sp. SM9913	1	1	1	1	0	0	1	1
		Marinobacter sp. CP1	1	1	1	1	0	0	1	1
		Marinobacter sp. LQ44	1	1	1	1	0	0	1	1
		Marinobacter salinus	2	1	1	1	0	0	1	1
		Alteromonas mediterranea UM4b	2	1	1	1	0	0	1	1
		Alteromonas mediterranea UM7	2	1	1	1	0	0	1	1
		Alteromonas mediterranea MED64	1	1	1	1	0	0	1	1
		Alteromonas macleodii ATCC 27126	1	1	1	1	0	0	1	1
		Legionella pneumophila Paris (serogroup 1)	6	1	1	0	0	0	1	1
		Legionella pneumophila Corby	6	1	1	0	0	0	1	1
		Legionella pneumophila 2300/99 Alcoy (serogroup 1)	5	1	1	0	0	0	1	1
		Legionella pneumophila subsp. pneumophila ATCC 43290 (serogroup 12)	5	1	1	0	0	0	1	1
		Legionella longbeachae	4	1	1	0	0	0	1	1
		Legionella fallonii	5	1	1	0	0	0	1	1
		Legionella hackeliae	4	1	1	0	0	0	1	1
		Legionella oakridgensis	3	1	1	0	0	0	1	1
		Francisella tularensis subsp. tularensis TIGB03	0	0	0	0	0	0	1	1
		Francisella tularensis subsp. holarctica LVS	0	0	0	0	0	0	1	1
		Francisella cf. tularensis subsp. novicida 3523	0	0	0	0	0	0	1	1
		Francisella philomiragia subsp. philomiragia ATCC 25017	0	0	0	0	0	0	1	1
		Francisella philomiragia O#319-029	0	0	0	0	0	0	1	1
		Halomonas elongata	1	1	1	1	0	0	1	1
		Halomonas campaniensis	1	1	1	1	0	0	1	1
		Halomonas sp. KO116	1	1	1	1	0	0	1	1
		Halomonas sp. R57-5	1	1	1	1	0	0	1	1
		Alcanivorax borkumensis	1	1	1	1	1	0	1	1
		Alcanivorax dieselolei	1	1	1	1	1	0	1	1
		Alcanivorax pacificus	1	1	1	1	1	0	1	1
		Aeromonas hydrophila AH10	1	1	1	0	0	0	1	1
		Aeromonas salmonicida subsp. salmonicida A449	1	1	1	0	0	0	1	1
		Aeromonas salmonicida O23A	1	1	1	0	0	0	1	1
		Aeromonas veronii B565	1	1	1	0	0	0	1	1
	Beta	Neisseria meningitidis alpha14 (cnl strain)	0	0	0	0	0	0	1	1
		Neisseria gonorrhoeae FA 1090	0	0	0	0	0	0	1	1
		Neisseria gonorrhoeae NCCP11945	0	0	0	0	0	0	1	1
		Neisseria lactamica	0	0	0	0	0	0	1	1
		Chromobacterium violaceum	0	0	0	0	0	0	1	1
		Chromobacterium vaccinii	0	0	0	0	0	0	1	1
		Chromobacterium sp. ATCC 53434	0	0	0	0	0	0	1	1
		Ralstonia solanacearum CMR15	0	0	0	0	0	0	1	1
		Ralstonia solanacearum FQY_4	0	0	0	0	0	0	1	1
		Ralstonia pickettii 12J	0	0	0	0	0	0	1	1
		Cupriavidus pinatubonensis JMP134	0	0	0	0	0	0	1	1
		Cupriavidus necator H16	0	0	0	0	0	0	1	1
		Cupriavidus necator N-1	0	0	0	0	0	0	1	1
		Burkholderia mallei ATCC 23344	0	0	0	0	0	0	1	1
		Burkholderia pseudomallei NAU35A-3	0	0	0	0	0	0	1	1
		Burkholderia pseudomallei A79A	0	0	0	0	0	0	1	1
		Burkholderia pseudomallei TSV202	1	0	0	0	0	0	1	1
		Burkholderia thailandensis E264	0	0	0	0	0	0	1	1
		Burkholderia thailandensis 2002721723	0	0	0	0	0	0	1	1
		Burkholderia thailandensis E444	0	0	0	0	0	0	1	1
		Burkholderia cenocepacia AU1054	0	0	0	0	0	0	1	1
		Burkholderia cenocepacia HI2424	0	0	0	0	0	0	1	1
		Burkholderia glumae BGR1	0	0	0	0	0	0	1	1
		Burkholderia glumae PG1	0	0	0	0	0	0	1	1
		Burkholderia glumae LMG 2196 = ATCC 33617	0	0	0	0	0	0	1	1
		Paraburkholderia phymatum	0	0	0	0	0	0	1	1
		Paraburkholderia rhizoxinica	0	0	0	0	0	0	1	1
		Paraburkholderia phenoliruptrix	0	0	0	0	0	0	1	1
		Pandoraea pulmonicola	0	0	0	1	0	0	1	1
		Pandoraea sputorum	0	0	0	1	0	0	1	1
		Pandoraea apista	0	0	0	1	0	0	1	1
		Bordetella bronchiseptica MO149	0	0	0	0	0	0	1	1
		Bordetella bronchiseptica 253	0	0	0	0	0	0	1	1
		Bordetella bronchiseptica S798	0	0	0	0	0	0	1	1
		Bordetella petrii	1	0	0	0	0	0	1	1
		Bordetella avium	0	0	0	0	0	0	1	1
		Bordetella holmesii ATCC 51541	0	0	0	0	0	0	1	1
		Bordetella holmesii 44057	0	0	0	0	0	0	1	1
		Azoarcus sp. KH32C	0	0	0	0	0	0	1	1
		Azoarcus sp. CIB	0	0	0	0	0	0	1	1
		Azoarcus olearius	0	0	0	0	0	0	1	1
	Epsilon	Helicobacter pylori 26695	1	0	0	0	0	2	1	1
		Helicobacter pylori J99	1	0	0	0	0	1	1	1
		Helicobacter pylori HPAG1	1	0	0	0	0	2	1	1
		Helicobacter hepaticus	1	0	0	0	0	3	1	1
		Helicobacter acinonychis	1	0	0	0	0	3	1	1
		Helicobacter mustelae	1	0	0	0	0	3	1	1
		Campylobacter jejuni subsp. jejuni M1	1	1	0	0	0	1	1	1
		Campylobacter jejuni subsp. jejuni S3	1	1	0	0	0	1	1	1
		Campylobacter jejuni subsp. jejuni PT14	1	1	0	0	0	1	1	1
		Campylobacter coli RM5611	1	0	0	0	0	1	1	1
		Campylobacter coli FB1	1	0	0	0	0	1	1	1
		Campylobacter coli OR12	1	0	0	0	0	1	1	1
		Arcobacter butzleri RM4018	0	0	0	0	0	0	1	1
		Arcobacter butzleri ED-1	0	0	0	0	0	0	1	1
		Arcobacter butzleri 7h1h	0	0	0	0	0	0	1	1
		Sulfurospirillum deleyianum	1	1	0	0	0	1	1	1
		Sulfurospirillum barnesii	1	1	1	0	0	1	1	1
		Sulfurospirillum multivorans	1	1	0	0	0	1	1	1
		Sulfurovum sp. NBC37-1	0	1	0	0	0	0	1	1
		Sulfurovum lithotrophicum	0	1	1	0	0	0	1	1
		Nautilia profundicola	1	1	1	0	0	1	1	1
	Delta	Geobacter sulfurreducens KN400	1	0	0	0	0	1	1	1
		Geobacter metallireducens	1	0	0	0	0	1	1	1
		Geobacter uraniireducens	1	0	0	0	0	1	1	1
		Geobacter lovleyi	0	0	0	0	0	0	1	1
		Geobacter bemidjiensis	0	0	0	0	0	0	1	1
		Desulfovibrio vulgaris Hildenborough	1	0	0	0	0	1	1	1
		Desulfovibrio vulgaris DP4	1	0	0	0	0	1	1	1
		Desulfovibrio vulgaris Miyazaki F	1	0	0	0	0	1	1	1
		Myxococcus xanthus	0	0	0	0	0	0	1	1
		Myxococcus fulvus	0	0	0	0	0	0	1	1
		Myxococcus stipitatus	0	0	0	0	0	0	1	1
		Bdellovibrio bacteriovorus HD100	0	0	0	0	0	0	1	1
		Bdellovibrio bacteriovorus Tiberius	0	0	0	0	0	0	1	1
		Bdellovibrio bacteriovorus W	1	0	0	0	0	1	1	1
		Bdellovibrio bacteriovorus 109J	1	0	0	0	0	1	1	1
		Pelobacter carbinolicus	1	0	1	0	0	1	1	1
		Pelobacter propionicus	0	0	0	0	0	0	1	1
		Pelobacter acetylenicus	1	0	1	0	0	1	1	1
		Pelobacter sp. SFB93	1	0	0	0	0	1	1	1
	Alpha	Rickettsia conorii	0	0	0	0	0	0	0	1
		Rickettsia felis	0	0	0	0	0	0	0	1
		Rickettsia akari	0	0	0	0	0	0	0	1
		Rickettsia rickettsii Sheila Smith	0	0	0	0	0	0	0	1
		Anaplasma marginale Florida	0	0	0	0	0	0	0	1
		Anaplasma marginale Dawn	0	0	0	0	0	0	0	1
		Anaplasma marginale Gypsy Plains	0	0	0	0	0	0	0	1
		Ehrlichia chaffeensis Jax	0	0	0	0	0	0	0	1
		Ehrlichia chaffeensis Liberty	0	0	0	0	0	0	0	1
		Ehrlichia chaffeensis Osceola	0	0	0	0	0	0	0	1
		Mesorhizobium japonicum MAFF 303099	0	0	0	0	0	0	1	1
		Mesorhizobium loti NZP2037	0	0	0	0	0	0	1	1
		Mesorhizobium ciceri (biovar Biserrulae)	0	0	0	0	0	0	1	1
		Sinorhizobium meliloti 1021	0	0	0	0	0	0	1	1
		Sinorhizobium meliloti 2011	0	0	0	0	0	0	1	1
		Sinorhizobium meliloti MBA19	1	0	0	0	0	0	1	1
		Sinorhizobium meliloti AK83	0	0	0	0	0	0	1	1
		Sinorhizobium meliloti BL225C	0	0	0	0	0	0	1	1
		Agrobacterium fabrum	0	0	0	0	0	0	1	1
		Agrobacterium radiobacter	0	0	0	0	0	0	1	1
		Agrobacterium tumefaciens Ach5	0	0	0	0	0	0	1	1
		Rhizobium leguminosarum bv. viciae 3841	0	0	0	0	0	0	1	1
		Rhizobium leguminosarum bv. trifolii WSM1325	0	0	0	0	0	0	1	1
		Brucella melitensis bv. 1 16M	0	0	0	0	0	0	1	1
		Brucella abortus 2308	0	0	0	0	0	0	1	1
		Brucella suis bv. 2 Bs143CITA	0	0	0	0	0	0	1	1
		Brucella canis SVA13	0	0	0	0	0	0	1	1
		Brucella microti	0	0	0	0	0	0	1	1
		Brucella pinnipedialis B2/94	0	0	0	0	0	0	1	1
		Bradyrhizobium diazoefficiens USDA 110	0	0	0	0	0	0	1	1
		Bradyrhizobium japonicum USDA 6	0	0	0	0	0	0	1	1
		Rhodopseudomonas palustris CGA009	0	0	0	0	0	0	1	1
		Rhodopseudomonas palustris HaA2	0	0	0	0	0	0	1	1
		Nitrobacter winogradskyi	0	0	0	0	0	0	1	1
		Nitrobacter hamburgensis	0	0	0	0	0	0	1	1
		Bartonella quintana Toulouse	0	0	0	0	0	0	1	1
		Bartonella quintana RM-11	0	0	0	0	0	0	1	1
		Bartonella bacilliformis	0	0	0	0	0	0	1	1
		Methylobacterium populi	0	0	0	0	0	0	1	1
		Methylobacterium nodulans	0	0	0	0	0	0	1	1
		Methylobacterium oryzae	0	0	0	0	0	0	1	1
		Hyphomonadaceae bacterium UKL13-1	0	0	0	0	0	0	1	1
		Zymomonas mobilis subsp. mobilis ZM4	0	0	0	0	0	0	1	1
		Zymomonas mobilis subsp. mobilis NCIMB 11163	0	0	0	0	0	0	1	1
		Sphingomonas sanxanigenens	0	0	0	0	0	0	1	1
		Sphingomonas sp. NIC1	0	0	0	0	0	0	1	1
		Sphingomonas melonis	0	0	0	0	0	0	1	1
		Azospirillum sp. B510	0	0	0	0	0	0	1	1
		Azospirillum lipoferum	0	0	0	0	0	0	1	1
		Azospirillum brasilense Sp245	0	0	0	0	0	0	1	1
		Azospirillum sp. M2T2B2	0	0	0	0	0	0	1	1
		Tistrella mobilis	1	0	0	0	0	1	1	1
		Thalassospira xiamenensis	1	0	0	0	0	1	1	1
		Thalassospira sp. CSC3H3	1	0	0	0	0	1	1	1
		Magnetospira sp. QH-2	0	0	0	0	0	0	1	1
		Magnetococcus marinus	1	0	0	0	0	1	1	1
Firmicutes	Bacillus	Bacillus subtilis subsp. subtilis 168	1	0	0	0	0	1	1	0
		Bacillus subtilis subsp. subtilis RO-NN-1	1	0	0	0	0	1	1	0
		Bacillus subtilis subsp. subtilis BSP1	1	0	0	0	0	1	1	0
		Bacillus licheniformis ATCC 14580	1	0	0	0	0	1	1	0
		Bacillus licheniformis DSM 13 = ATCC 14580	1	0	0	0	0	1	1	0
		Bacillus amyloliquefaciens DSM 7	1	0	0	0	0	1	1	0
		Bacillus amyloliquefaciens TA208	1	0	0	0	0	1	1	0
		Bacillus cereus ATCC 14579	0	0	0	0	0	0	1	0
		Bacillus cereus ATCC 10987	0	0	0	0	0	0	1	0
		Bacillus thuringiensis serovar konkukian 97-27	0	0	0	0	0	0	1	0
		Bacillus thuringiensis Al Hakam	0	0	0	0	0	0	1	0
		Bacillus clausii	1	0	0	0	0	1	1	0
		Bacillus pumilus SAFR-032	1	0	0	0	0	1	1	0
		Geobacillus thermoleovorans KCTC 3570	1	0	0	0	0	1	1	0
		Geobacillus thermocatenulatus	1	0	0	0	0	1	1	0
		Geobacillus lituanicus	1	0	0	0	0	1	1	0
		Virgibacillus halodenitrificans	1	0	0	0	0	1	1	0
		Virgibacillus sp. 6R	1	0	0	0	0	1	1	0
		Virgibacillus phasianinus	0	0	0	0	0	0	1	0
		Virgibacillus necropolis	1	0	0	0	0	1	1	0
		Staphylococcus aureus subsp. aureus N315 (MRSA/VSSA)	0	0	0	0	0	0	1	0
		Staphylococcus aureus subsp. aureus Mu50 (MRSA/VISA)	0	0	0	0	0	0	1	0
		Staphylococcus aureus subsp. aureus Mu3 (MRSA/hetero-VISA)	0	0	0	0	0	0	1	0
		Staphylococcus epidermidis ATCC 12228	0	0	0	0	0	0	1	0
		Staphylococcus epidermidis RP62A	0	0	0	0	0	0	1	0
		Staphylococcus epidermidis PM221	0	0	0	0	0	0	1	0
		Listeria monocytogenes EGD-e (serotype 1/2a)	0	0	0	0	0	0	1	0
		Listeria monocytogenes 08-5578 (serotype 1/2a)	0	0	0	0	0	0	1	0
		Listeria monocytogenes 08-5923 (serotype 1/2a)	0	0	0	0	0	0	1	0
		Listeria monocytogenes 10403S (serotype 1/2a)	0	0	0	0	0	0	1	0
		Paenibacillus sp. JDR-2	1	0	0	0	0	1	1	0
		Paenibacillus sp. Y412MC10	1	0	0	0	0	1	1	0
		Paenibacillus polymyxa E681	1	0	0	0	0	1	1	0
		Planococcus sp. PAMC 21323	1	0	0	0	0	1	1	0
		Planococcus kocurii	1	0	0	0	0	1	1	0
		Planococcus rifietoensis	1	0	0	0	0	1	1	0
		Lactococcus lactis subsp. lactis Il1403	0	0	0	0	0	0	1	0
		Lactococcus lactis subsp. lactis KF147	0	0	0	0	0	0	1	0
		Lactococcus lactis subsp. lactis CV56	0	0	0	0	0	0	1	0
		Streptococcus pyogenes M1 GAS (serotype M1)	0	0	0	0	0	0	1	0
		Streptococcus pyogenes MGAS5005 (serotype M1)	0	0	0	0	0	0	1	0
		Streptococcus pneumoniae D39 (virulent serotype 2)	0	0	0	0	0	0	1	0
		Streptococcus dysgalactiae subsp. equisimilis	2	1	1	0	0	1	1	0
		Streptococcus agalactiae 2603 (serotype V)	0	0	0	0	0	0	1	0
		Streptococcus agalactiae NEM316 (serotype III)	0	0	0	0	0	0	1	0
		Lactobacillus plantarum WCFS1	0	0	0	0	0	0	1	0
		Lactobacillus plantarum JDM1	0	0	0	0	0	0	1	0
		Lactobacillus casei BL23	0	0	0	0	0	0	1	0
		Lactobacillus casei Zhang	0	0	0	0	0	0	1	0
		Pediococcus acidilactici	0	0	0	0	0	0	1	0
		Pediococcus inopinatus	0	0	0	0	0	0	1	0
	Diplococci	Enterococcus faecalis V583	0	0	0	0	0	0	1	0
		Enterococcus faecalis 62	0	0	0	0	0	0	1	0
	Clostridia	Clostridium acetobutylicum ATCC 824	1	0	0	0	0	1	1	0
		Clostridium acetobutylicum DSM 1731	1	0	0	0	0	1	1	0
		Clostridium acetobutylicum EA 2018	1	0	0	0	0	1	1	0
		Clostridium perfringens 13	0	0	0	0	0	0	1	0
		Clostridium perfringens ATCC 13124	0	0	0	0	0	0	1	0
		Clostridium perfringens SM101	0	0	0	0	0	0	1	0
		Clostridium tetani E88	0	0	0	0	0	0	1	0
		Clostridium tetani 12124569	1	0	0	0	0	1	1	0
		Clostridium novyi	1	0	0	0	0	1	1	0
		Clostridium botulinum A ATCC 3502	1	0	0	0	0	1	1	0
		Clostridium botulinum A ATCC 19397	1	0	0	0	0	1	1	0
		Clostridium pasteurianum DSM 525 = ATCC 6013	1	0	0	0	0	1	1	0
		Clostridium saccharobutylicum	1	0	0	0	0	1	1	0
		Clostridium autoethanogenum	2	0	0	0	0	1	1	0
		Clostridium bornimense	1	0	0	0	0	1	1	0
		Clostridium estertheticum	1	0	0	0	0	1	1	0
		Clostridium taeniosporum	2	0	0	0	0	1	1	0
		Clostridium formicaceticum	1	0	0	0	0	1	1	0
		Clostridium chauvoei	1	0	0	0	0	1	1	0
		Clostridium argentinense	1	0	0	0	0	1	1	0
		Clostridium drakei	3	0	0	0	0	1	1	0
		Ruminococcus albus	0	0	0	0	0	0	1	0
		Ruminococcus bromii	0	0	0	0	0	0	1	0
		Ruminococcus champanellensis	0	0	0	0	0	0	1	0
	Mollicutes	Mycoplasma genitalium G37	0	0	0	0	0	0	0	0
		Mycoplasma genitalium M2288	0	0	0	0	0	0	0	0
		Mycoplasma gallisepticum NC06_2006.080-5-2P	0	0	0	0	0	0	0	0
		Mycoplasma gallisepticum NC95_13295-2-2P	0	0	0	0	0	0	0	0
		Mycoplasma mycoides subsp. mycoides SC PG1	0	0	0	0	0	0	0	0
		Mycoplasma mycoides subsp. mycoides SC Gladysdale	0	0	0	0	0	0	0	0
		Acholeplasma palmae	0	0	0	0	0	0	0	0
		Acholeplasma oculi	0	0	0	0	0	0	0	0
		Spiroplasma eriocheiris	0	0	0	0	0	0	0	0
		Spiroplasma turonicum	0	0	0	0	0	0	0	0
Actinobacteria	Actinobacteria	Mycobacterium tuberculosis H37Rv	0	0	0	0	0	0	0	1
		Mycobacterium tuberculosis H37Rv	0	0	0	0	0	0	0	1
		Mycobacterium bovis BCG Pasteur 1173P2	0	0	0	0	0	0	0	1
		Mycobacterium bovis BCG Tokyo 172	0	0	0	0	0	0	0	1
		Streptomyces coelicolor	0	0	0	0	0	0	0	1
		Streptomyces avermitilis	0	0	0	0	0	0	0	1
		Streptomyces griseus	0	0	0	0	0	0	0	1
		Streptomyces globisporus	0	0	0	0	0	0	0	1
		Microbacterium sp. CGR1	1	0	0	0	0	1	0	1
		Microbacterium sp. No. 7	0	0	0	0	0	0	0	1
		Microbacterium sp. XT11	1	0	0	0	0	1	0	1
		Microbacterium sp. PAMC 28756	1	0	0	0	0	1	0	1
		Rathayibacter tritici	0	0	0	0	0	0	0	1
		Curtobacterium sp. MR_MD2014	1	0	0	0	0	1	0	1
		Curtobacterium sp. BH-2-1-1	1	0	0	0	0	1	0	1
		Microterricola viridarii	1	0	0	0	0	1	0	1
		Frondihabitans sp. PAMC 28766	1	0	0	0	0	1	0	1
		Agromyces aureus	0	0	0	0	0	0	0	1
		Arthrobacter sp. Rue61a	0	0	0	0	0	0	0	1
		Arthrobacter sp. PAMC 25486	0	0	0	0	0	0	0	1
		Arthrobacter sp. IHBB 11108	0	0	0	0	0	0	0	1
		Arthrobacter sp. LS16	0	0	0	0	0	0	0	1
		Arthrobacter sp. ERGS1:01	1	0	0	0	0	1	0	1
		Arthrobacter alpinus R3.8	1	0	0	0	0	1	0	1
		Bifidobacterium longum subsp. infantis ATCC 15697 (JGI)	0	0	0	0	0	0	0	1
		Bifidobacterium longum subsp. infantis ATCC 15697 (Tokyo)	0	0	0	0	0	0	0	1
		Bifidobacterium longum subsp. infantis 157F	0	0	0	0	0	0	0	1
Cyanobacteria	Cyanobacteria	Synechocystis sp. PCC 6803	0	0	0	0	0	0	1	1
		Synechocystis sp. PCC 6803	0	0	0	0	0	0	1	1
		Synechocystis sp. PCC 6803 PCC-N	0	0	0	0	0	0	1	1
		Synechococcus sp. CC9605	0	0	0	0	0	0	1	1
		Synechococcus sp. CC9902	0	0	0	0	0	0	1	1
		Synechococcus elongatus PCC7942	0	0	0	0	0	0	1	1
		Prochlorococcus marinus subsp. marinus CCMP1375	0	0	0	0	0	0	1	1
		Prochlorococcus marinus subsp. pastoris CCMP1986	1	0	0	0	0	1	1	1
		Prochlorococcus marinus MIT 9313	0	0	0	0	0	0	1	1
		Prochlorococcus marinus NATL2A	0	0	0	0	0	0	1	1
		Prochlorococcus marinus MIT 9312	1	0	0	0	0	1	1	1
		Prochlorococcus marinus AS9601	0	0	0	0	0	0	1	1
		Prochlorococcus marinus MIT 9515	0	0	0	0	0	0	1	1
		Prochlorococcus marinus MIT 9303	0	0	0	0	0	0	1	1
		Prochlorococcus marinus MIT 9301	1	0	0	0	0	1	1	1
		Prochlorococcus marinus MIT 9215	0	0	0	0	0	0	1	1
		Cyanothece sp. ATCC 51142	0	0	0	0	0	0	1	1
		Cyanothece sp. PCC 8801	0	0	0	0	0	0	1	1
		Cyanothece sp. PCC 7424	0	0	0	0	0	0	1	1
		Anabaena sp. 90	0	0	0	0	0	0	1	1
		Anabaena cylindrica	0	0	0	0	0	0	1	1
		Anabaena sp. wa102	0	0	0	0	0	0	1	1
Chloroflexi	Chloroflexi	Dehalococcoides mccartyi 195	0	0	0	0	0	0	0	0
		Dehalococcoides mccartyi CBDB1	0	0	0	0	0	0	0	0
		Dehalococcoides mccartyi BAV1	0	0	0	0	0	0	0	0
		Chloroflexus aurantiacus Y-400-fl	0	0	0	0	0	0	0	0
		Chloroflexus aggregans	0	0	0	0	0	0	0	0
		Herpetosiphon aurantiacus	0	0	0	0	0	0	0	0
		Thermomicrobium roseum	1	0	0	0	0	1	0	0
		Sphaerobacter thermophilus	1	0	0	0	0	1	0	0
		Anaerolinea thermophila	0	0	0	0	0	0	0	0
		Brevefilum fermentans	0	0	0	0	0	0	0	0
Chlamydiae	Chlamydiae	Chlamydia trachomatis D/UW-3/CX	0	0	0	0	0	0	0	0
		Chlamydia trachomatis D-EC	0	0	0	0	0	0	0	0
		Chlamydia trachomatis D-LC	0	0	0	0	0	0	0	0
		Chlamydia trachomatis L2b/UCH-2	0	0	0	0	0	0	0	0
		Chlamydia trachomatis L2b/LST	0	0	0	0	0	0	0	0
		Chlamydia trachomatis L2b/CV204	0	0	0	0	0	0	0	0
		Chlamydia pecorum E58	0	0	0	0	0	0	0	0
		Chlamydia pecorum P787	0	0	0	0	0	0	0	0
		Parachlamydia acanthamoebae	0	0	0	0	0	0	0	0
		Waddlia chondrophila	1	0	0	0	0	1	0	0
		Simkania negevensis	0	0	0	0	0	0	0	0
Spirochaetes	Spirochaetes	Borreliella burgdorferi B31	1	0	0	0	0	1	1	0
		Borreliella burgdorferi ZS7	1	0	0	0	0	1	1	0
		Borreliella burgdorferi N40	1	0	0	0	0	1	1	0
		Borreliella valaisiana	1	0	0	0	0	1	1	0
		Borreliella chilensis	1	0	0	0	0	1	1	0
		Borrelia mayonii	1	0	0	0	0	1	1	0
		Borrelia turicatae	1	0	0	0	0	1	1	0
		Borrelia hermsii DAH	1	0	0	0	0	1	1	0
		Borrelia hermsii CC1	1	0	0	0	0	1	1	0
		Treponema pallidum subsp. pallidum Nichols	1	0	0	0	0	1	1	0
		Treponema pallidum subsp. pallidum Nichols	1	0	0	0	0	1	1	0
		Treponema pallidum subsp. pallidum SS14	1	0	0	0	0	1	1	0
		Leptospira interrogans serovar Lai 56601	1	0	0	0	0	1	1	0
		Leptospira interrogans serovar Lai IPAV	1	0	0	0	0	1	1	0
		Leptospira interrogans serovar Copenhageni	1	0	0	0	0	1	1	0
		Brachyspira hyodysenteriae WA1	1	0	0	0	0	1	1	0
		Brachyspira hyodysenteriae ATCC 27164	1	0	0	0	0	1	1	0
		Brachyspira murdochii	1	0	0	0	0	1	1	0
Acidobacteria	Acidobacteria	Terriglobus roseus	0	0	0	0	0	0	1	0
		Candidatus Solibacter usitatus	1	0	0	0	0	1	1	0
		Chloracidobacterium thermophilum	0	0	0	0	0	0	1	0
		Luteitalea pratensis	1	0	0	0	0	1	1	0
		Granulicella mallensis	0	0	0	0	0	0	1	0
		Terriglobus saanensis	0	0	0	0	0	0	1	0
Chlorobi	Chlorobi	Chlorobaculum tepidum	0	0	0	0	0	0	0	0
		Chlorobaculum parvum	0	0	0	0	0	0	0	0
		Chlorobaculum limnaeum	0	0	0	0	0	0	0	0
		Chlorobium chlorochromatii	0	0	0	0	0	0	0	0
		Chlorobium phaeobacteroides DSM 266	0	0	0	0	0	0	0	0
		Chlorobium phaeobacteroides BS1	0	0	0	0	0	0	0	0
		Prosthecochloris sp. GSB1	0	0	0	0	0	0	0	0
		Chloroherpeton thalassium	0	0	0	0	0	0	0	0
		Ignavibacterium album	1	0	0	0	0	1	0	0
		Melioribacter roseus	1	0	0	0	0	1	0	0
Aquificae	Aquificae	Hydrogenobaculum sp. Y04AAS1	0	0	0	0	0	0	1	0
		Hydrogenobaculum sp. HO	0	0	0	0	0	0	1	0
		Hydrogenobaculum sp. SN	0	0	0	0	0	0	1	0
		Persephonella marina	0	0	0	0	0	0	1	0
		Thermosulfidibacter takaii	1	0	0	0	0	1	1	0
		Thermovibrio ammonificans	0	0	0	0	0	0	1	0
		Desulfurobacterium thermolithotrophum	0	0	0	0	0	0	1	0
		Aquifex aeolicus	0	0	0	0	0	0	1	0
Thermotogae	Thermotoga	Thermotoga maritima MSB8	1	0	0	0	0	1	1	0
		Thermotoga maritima MSB8	1	0	0	0	0	1	1	0
		Thermotoga maritima MSB8	1	0	0	0	0	1	1	0
		Pseudothermotoga lettingae	1	0	0	0	0	1	1	0
		Pseudothermotoga thermarum	1	0	0	0	0	1	1	0
		Pseudothermotoga hypogea	1	0	0	0	0	1	1	0
		Fervidobacterium nodosum	1	0	0	0	0	1	1	0
		Fervidobacterium pennivorans	1	0	0	0	0	1	1	0
		Fervidobacterium islandicum	1	0	0	0	0	1	1	0
		Kosmotoga olearia	0	0	0	0	0	0	1	0
		Kosmotoga pacifica	0	0	0	0	0	0	1	0
		Mesotoga prima	0	0	0	0	0	0	1	0
		Thermodesulfovibrio yellowstonii	1	0	0	0	0	1	1	0
Nitrospirae	Nistrospira	Nitrospira defluvii	1	0	0	0	0	1	0	0
		Nitrospira moscoviensis	1	0	0	0	0	1	0	0
		Candidatus Nitrospira inopinata	1	0	0	0	0	1	0	0
		Nitrospira japonica	0	0	0	0	0	0	0	0
	Leptspirulluae	Leptospirillum ferrooxidans	1	0	0	0	0	1	0	0
		Leptospirillum ferriphilum ML-04	1	0	0	0	0	1	0	0
		Leptospirillum ferriphilum YSK	1	0	0	0	0	1	0	0
Thermodesulfobacteria	Thermodesulfobacteria	Thermodesulfatator indicus	1	0	0	0	0	1	0	0
		Thermodesulfobacterium geofontis	0	0	0	0	0	0	0	0
		Thermodesulfobacterium commune	0	0	0	0	0	0	0	0
Deferribacteres	Deferribacteres	Caldimicrobium thiodismutans	0	0	0	0	0	0	0	0
		Deferribacter desulfuricans	0	0	0	0	0	0	0	0
		Denitrovibrio acetiphilus	1	0	0	0	0	1	0	0
		Calditerrivibrio nitroreducens	1	0	0	0	0	1	0	0
		Flexistipes sinusarabici	0	0	0	0	0	0	0	0

## Sheet: Hoja3
Escherichia coli K-12 MG1655
Escherichia coli K-12 W3110
Escherichia coli APEC O78 (APEC)
Escherichia coli O139:H28 E24377A (ETEC)
Escherichia coli SMS-3-5 (environmental)
Escherichia coli O157:H7 Xuzhou21 (EHEC)
Escherichia fergusonii
Escherichia albertii
Escherichia marmotae
Escherichia sp. E4742
Salmonella enterica subsp. enterica serovar Typhi CT18
Salmonella enterica subsp. enterica serovar Typhimurium LT2
Salmonella enterica subsp. enterica serovar Paratyphi A ATCC9150
Salmonella enterica subsp. enterica serovar Enteritidis EC20090135
Salmonella enterica subsp. enterica serovar Heidelberg CFSAN002069
Salmonella bongori NCTC 12419
Shigella flexneri 2003036
Shigella sonnei Ss046
Shigella boydii CDC 3083-94
Enterobacter cloacae ECR091
Enterobacter asburiae LF7a
Enterobacter asburiae L1
Cronobacter sakazakii ATCC 29544
Cronobacter condimenti
Cronobacter dublinensis
Klebsiella pneumoniae subsp. pneumoniae MGH 78578
Klebsiella variicola DSM 15968
Klebsiella michiganensis KCTC 1686
Citrobacter koseri
Citrobacter rodentium
Citrobacter freundii
Raoultella ornithinolytica B6
Raoultella ornithinolytica S12
Raoultella planticola
Cedecea neteri SSMD04
Cedecea neteri
Cedecea neteri
Pluralibacter gergoviae
Enterobacter lignolyticus SCF1
Enterobacter lignolyticus G5
Kosakonia sacchari
Kosakonia oryzae
Kosakonia radicincitans
Yersinia pestis Harbin 35 (biovar Medievalis)
Yersinia pestis Antiqua (biovar Antiqua)
Yersinia pestis Nepal516 (biovar Antiqua)
Yersinia pestis Pestoides F
Yersinia pestis Angola
Yersinia pestis Z176003
Yersinia pestis A1122
Yersinia pestis D106004
Yersinia pestis D182038
Yersinia pestis PBM19
Yersinia pestis Harbin35
Yersinia pseudotuberculosis 1
Yersinia enterocolitica subsp. enterocolitica 8081
Serratia marcescens WW4
Serratia fonticola GS2
Serratia rubidaea
Pectobacterium atrosepticum 21A
Pectobacterium carotovorum subsp. odoriferum
Pectobacterium parmentieri WPP163
Dickeya paradisiaca
Dickeya dadantii 3937
Dickeya chrysanthemi
Erwinia pyrifoliae Ep1/96
Erwinia pyrifoliae DSM 12163
Erwinia amylovora CFBP1430
Buchnera aphidicola LL01 (Acyrthosiphon pisum)
Buchnera aphidicola TLW03 (Acyrthosiphon pisum)
Buchnera aphidicola Ak (Acyrthosiphon kondoi)
Pantoea ananatis PA13
Pantoea vagans C9-1
Pantoea vagans FDAARGOS_160
Proteus mirabilis BB2000
Proteus mirabilis CYPV1
Proteus vulgaris
Providencia stuartii ATCC 33672
Providencia stuartii BE2467
Providencia rettgeri
Providencia alcalifaciens
Providencia heimbachae
Edwardsiella tarda FL6-60
Edwardsiella anguillarum
Edwardsiella piscicida C07-087
Edwardsiella sp. EA181011
Haemophilus influenzae KR494 (serotype f)
Haemophilus influenzae CGSHiCZ412602
Haemophilus influenzae Hi375
Haemophilus influenzae 477
Pasteurella multocida subsp. multocida 3480
Pasteurella multocida 36950
Pasteurella multocida ATCC 43137
Mannheimia haemolytica 89010807N lktA-
Mannheimia sp. USDA-ARS-USMARC-1261
Mannheimia varigena USDA-ARS-USMARC-1296
Actinobacillus pleuropneumoniae AP76 (serotype 7)
Actinobacillus succinogenes
Actinobacillus suis H91-0380
Aggregatibacter aphrophilus W10433
Aggregatibacter actinomycetemcomitans D11S-1
Aggregatibacter actinomycetemcomitans ANH9381
Xylella fastidiosa Temecula1
Xylella fastidiosa M12
Xylella fastidiosa M23
Xanthomonas campestris pv. campestris ATCC 33913
Xanthomonas campestris pv. vesicatoria
Xanthomonas axonopodis pv. citrumelo F1
Xanthomonas citri pv. citri MN11
Xanthomonas oryzae pv. oryzae KACC 10331
Xanthomonas vesicatoria
Xanthomonas perforans
Xanthomonas hortorum
Stenotrophomonas maltophilia D457
Stenotrophomonas acidaminiphila
Stenotrophomonas sp. KCTC 12332
Pseudoxanthomonas suwonensis 11-1
Pseudoxanthomonas suwonensis J1
Pseudoxanthomonas spadix
Lysobacter capsici
Lysobacter gummosus
Lysobacter enzymogenes C3
Frateuria aurantia
Rhodanobacter denitrificans
Dyella jiangningensis
Vibrio cholerae O1 El Tor N16961
Vibrio vulnificus 93U204
Vibrio parahaemolyticus RIMD 2210633
Vibrio harveyi
Pseudomonas aeruginosa PAO1
Pseudomonas putida KT2440
Pseudomonas savastanoi pv. phaseolicola 1448A
Pseudomonas fluorescens SBW25
Pseudomonas fluorescens L228
Pseudomonas stutzeri A1501
Pseudomonas protegens CHA0
Azotobacter vinelandii DJ
Azotobacter vinelandii CA
Azotobacter vinelandii CA6
Psychrobacter urativorans
Psychrobacter alimentarius
Psychrobacter sp. P2G3
Acinetobacter baumannii ATCC 17978
Acinetobacter pittii
Acinetobacter nosocomialis
Moraxella catarrhalis 25239
Moraxella ovis
Moraxella bovoculi
Shewanella oneidensis
Shewanella denitrificans
Shewanella frigidimarina
Idiomarina piscisalsi
Idiomarina sp. X4
Idiomarina sp. OT37-5b
Pseudoalteromonas haloplanktis
Pseudoalteromonas atlantica
Pseudoalteromonas sp. SM9913
Marinobacter sp. CP1
Marinobacter sp. LQ44
Marinobacter salinus
Alteromonas mediterranea UM4b
Alteromonas mediterranea UM7
Alteromonas mediterranea MED64
Alteromonas macleodii ATCC 27126
Legionella pneumophila Paris (serogroup 1)
Legionella pneumophila Corby
Legionella pneumophila 2300/99 Alcoy (serogroup 1)
Legionella pneumophila subsp. pneumophila ATCC 43290 (serogroup 12)
Legionella longbeachae
Legionella fallonii
Legionella hackeliae
Legionella oakridgensis
Francisella tularensis subsp. tularensis TIGB03
Francisella tularensis subsp. holarctica LVS
Francisella cf. tularensis subsp. novicida 3523
Francisella philomiragia subsp. philomiragia ATCC 25017
Francisella philomiragia O#319-029
Halomonas elongata
Halomonas campaniensis
Halomonas sp. KO116
Halomonas sp. R57-5
Alcanivorax borkumensis
Alcanivorax dieselolei
Alcanivorax pacificus
Aeromonas hydrophila AH10
Aeromonas salmonicida subsp. salmonicida A449
Aeromonas salmonicida O23A
Aeromonas veronii B565
Neisseria meningitidis alpha14 (cnl strain)
Neisseria gonorrhoeae FA 1090
Neisseria gonorrhoeae NCCP11945
Neisseria lactamica
Chromobacterium violaceum
Chromobacterium vaccinii
Chromobacterium sp. ATCC 53434
Ralstonia solanacearum CMR15
Ralstonia solanacearum FQY_4
Ralstonia pickettii 12J
Cupriavidus pinatubonensis JMP134
Cupriavidus necator H16
Cupriavidus necator N-1
Burkholderia mallei ATCC 23344
Burkholderia pseudomallei NAU35A-3
Burkholderia pseudomallei A79A
Burkholderia pseudomallei TSV202
Burkholderia thailandensis E264
Burkholderia thailandensis 2002721723
Burkholderia thailandensis E444
Burkholderia cenocepacia AU1054
Burkholderia cenocepacia HI2424
Burkholderia glumae BGR1
Burkholderia glumae PG1
Burkholderia glumae LMG 2196 = ATCC 33617
Paraburkholderia phymatum
Paraburkholderia rhizoxinica
Paraburkholderia phenoliruptrix
Pandoraea pulmonicola
Pandoraea sputorum
Pandoraea apista
Bordetella bronchiseptica MO149
Bordetella bronchiseptica 253
Bordetella bronchiseptica S798
Bordetella petrii
Bordetella avium
Bordetella holmesii ATCC 51541
Bordetella holmesii 44057
Azoarcus sp. KH32C
Azoarcus sp. CIB
Azoarcus olearius
Helicobacter pylori 26695
Helicobacter pylori J99
Helicobacter pylori HPAG1
Helicobacter hepaticus
Helicobacter acinonychis
Helicobacter mustelae
Campylobacter jejuni subsp. jejuni M1
Campylobacter jejuni subsp. jejuni S3
Campylobacter jejuni subsp. jejuni PT14
Campylobacter coli RM5611
Campylobacter coli FB1
Campylobacter coli OR12
Arcobacter butzleri RM4018
Arcobacter butzleri ED-1
Arcobacter butzleri 7h1h
Sulfurospirillum deleyianum
Sulfurospirillum barnesii
Sulfurospirillum multivorans
Sulfurovum sp. NBC37-1
Sulfurovum lithotrophicum
Nautilia profundicola
Geobacter sulfurreducens KN400
Geobacter metallireducens
Geobacter uraniireducens
Geobacter lovleyi
Geobacter bemidjiensis
Desulfovibrio vulgaris Hildenborough
Desulfovibrio vulgaris DP4
Desulfovibrio vulgaris Miyazaki F
Myxococcus xanthus
Myxococcus fulvus
Myxococcus stipitatus
Bdellovibrio bacteriovorus HD100
Bdellovibrio bacteriovorus Tiberius
Bdellovibrio bacteriovorus W
Bdellovibrio bacteriovorus 109J
Pelobacter carbinolicus
Pelobacter propionicus
Pelobacter acetylenicus
Pelobacter sp. SFB93
Rickettsia conorii
Rickettsia felis
Rickettsia akari
Rickettsia rickettsii Sheila Smith
Anaplasma marginale Florida
Anaplasma marginale Dawn
Anaplasma marginale Gypsy Plains
Ehrlichia chaffeensis Jax
Ehrlichia chaffeensis Liberty
Ehrlichia chaffeensis Osceola
Mesorhizobium japonicum MAFF 303099
Mesorhizobium loti NZP2037
Mesorhizobium ciceri (biovar Biserrulae)
Sinorhizobium meliloti 1021
Sinorhizobium meliloti 2011
Sinorhizobium meliloti MBA19
Sinorhizobium meliloti AK83
Sinorhizobium meliloti BL225C
Agrobacterium fabrum
Agrobacterium radiobacter
Agrobacterium tumefaciens Ach5
Rhizobium leguminosarum bv. viciae 3841
Rhizobium leguminosarum bv. trifolii WSM1325
Brucella melitensis bv. 1 16M
Brucella abortus 2308
Brucella suis bv. 2 Bs143CITA
Brucella canis SVA13
Brucella microti
Brucella pinnipedialis B2/94
Bradyrhizobium diazoefficiens USDA 110
Bradyrhizobium japonicum USDA 6
Rhodopseudomonas palustris CGA009
Rhodopseudomonas palustris HaA2
Nitrobacter winogradskyi
Nitrobacter hamburgensis
Bartonella quintana Toulouse
Bartonella quintana RM-11
Bartonella bacilliformis
Methylobacterium populi
Methylobacterium nodulans
Methylobacterium oryzae
Hyphomonadaceae bacterium UKL13-1
Zymomonas mobilis subsp. mobilis ZM4
Zymomonas mobilis subsp. mobilis NCIMB 11163
Sphingomonas sanxanigenens
Sphingomonas sp. NIC1
Sphingomonas melonis
Azospirillum sp. B510
Azospirillum lipoferum
Azospirillum brasilense Sp245
Azospirillum sp. M2T2B2
Tistrella mobilis
Thalassospira xiamenensis
Thalassospira sp. CSC3H3
Magnetospira sp. QH-2
Magnetococcus marinus
Bacillus subtilis subsp. subtilis 168
Bacillus subtilis subsp. subtilis RO-NN-1
Bacillus subtilis subsp. subtilis BSP1
Bacillus licheniformis ATCC 14580
Bacillus licheniformis DSM 13 = ATCC 14580
Bacillus amyloliquefaciens DSM 7
Bacillus amyloliquefaciens TA208
Bacillus cereus ATCC 14579
Bacillus cereus ATCC 10987
Bacillus thuringiensis serovar konkukian 97-27
Bacillus thuringiensis Al Hakam
Bacillus clausii
Bacillus pumilus SAFR-032
Geobacillus thermoleovorans KCTC 3570
Geobacillus thermocatenulatus
Geobacillus lituanicus
Virgibacillus halodenitrificans
Virgibacillus sp. 6R
Virgibacillus phasianinus
Virgibacillus necropolis
Staphylococcus aureus subsp. aureus N315 (MRSA/VSSA)
Staphylococcus aureus subsp. aureus Mu50 (MRSA/VISA)
Staphylococcus aureus subsp. aureus Mu3 (MRSA/hetero-VISA)
Staphylococcus epidermidis ATCC 12228
Staphylococcus epidermidis RP62A
Staphylococcus epidermidis PM221
Listeria monocytogenes EGD-e (serotype 1/2a)
Listeria monocytogenes 08-5578 (serotype 1/2a)
Listeria monocytogenes 08-5923 (serotype 1/2a)
Listeria monocytogenes 10403S (serotype 1/2a)
Paenibacillus sp. JDR-2
Paenibacillus sp. Y412MC10
Paenibacillus polymyxa E681
Planococcus sp. PAMC 21323
Planococcus kocurii
Planococcus rifietoensis
Lactococcus lactis subsp. lactis Il1403
Lactococcus lactis subsp. lactis KF147
Lactococcus lactis subsp. lactis CV56
Streptococcus pyogenes M1 GAS (serotype M1)
Streptococcus pyogenes MGAS5005 (serotype M1)
Streptococcus pneumoniae TIGR4 (virulent serotype 4)
Streptococcus pneumoniae D39 (virulent serotype 2)
Streptococcus agalactiae 2603 (serotype V)
Streptococcus agalactiae NEM316 (serotype III)
Lactobacillus plantarum WCFS1
Lactobacillus plantarum JDM1
Lactobacillus casei BL23
Lactobacillus casei Zhang
Pediococcus acidilactici
Pediococcus inopinatus
Enterococcus faecalis V583
Enterococcus faecalis 62
Clostridium acetobutylicum ATCC 824
Clostridium acetobutylicum DSM 1731
Clostridium acetobutylicum EA 2018
Clostridium perfringens 13
Clostridium perfringens ATCC 13124
Clostridium perfringens SM101
Clostridium tetani E88
Clostridium tetani 12124569
Clostridium novyi
Clostridium botulinum A ATCC 3502
Clostridium botulinum A ATCC 19397
Clostridium pasteurianum DSM 525 = ATCC 6013
Clostridium saccharobutylicum
Clostridium autoethanogenum
Clostridium bornimense
Clostridium estertheticum
Clostridium taeniosporum
Clostridium formicaceticum
Clostridium chauvoei
Clostridium argentinense
Clostridium drakei
Ruminococcus albus
Ruminococcus bromii
Ruminococcus champanellensis
Mycoplasma genitalium G37
Mycoplasma genitalium M2288
Mycoplasma gallisepticum NC06_2006.080-5-2P
Mycoplasma gallisepticum NC95_13295-2-2P
Mycoplasma mycoides subsp. mycoides SC PG1
Mycoplasma mycoides subsp. mycoides SC Gladysdale
Acholeplasma palmae
Acholeplasma oculi
Spiroplasma eriocheiris
Spiroplasma turonicum
Mycobacterium tuberculosis H37Rv
Mycobacterium tuberculosis H37Rv
Mycobacterium bovis BCG Pasteur 1173P2
Mycobacterium bovis BCG Tokyo 172
Streptomyces coelicolor
Streptomyces avermitilis
Streptomyces griseus
Streptomyces globisporus
Microbacterium sp. CGR1
Microbacterium sp. No. 7
Microbacterium sp. XT11
Microbacterium sp. PAMC 28756
Rathayibacter tritici
Curtobacterium sp. MR_MD2014
Curtobacterium sp. BH-2-1-1
Microterricola viridarii
Frondihabitans sp. PAMC 28766
Agromyces aureus
Arthrobacter sp. Rue61a
Arthrobacter sp. PAMC 25486
Arthrobacter sp. IHBB 11108
Arthrobacter sp. LS16
Arthrobacter sp. ERGS1:01
Arthrobacter alpinus R3.8
Bifidobacterium longum subsp. infantis ATCC 15697 (JGI)
Bifidobacterium longum subsp. infantis ATCC 15697 (Tokyo)
Bifidobacterium longum subsp. infantis 157F
Synechocystis sp. PCC 6803
Synechocystis sp. PCC 6803
Synechocystis sp. PCC 6803 PCC-N
Synechococcus sp. CC9605
Synechococcus sp. CC9902
Synechococcus elongatus PCC7942
Prochlorococcus marinus subsp. marinus CCMP1375
Prochlorococcus marinus subsp. pastoris CCMP1986
Prochlorococcus marinus MIT 9313
Prochlorococcus marinus NATL2A
Prochlorococcus marinus MIT 9312
Prochlorococcus marinus AS9601
Prochlorococcus marinus MIT 9515
Prochlorococcus marinus MIT 9303
Prochlorococcus marinus MIT 9301
Prochlorococcus marinus MIT 9215
Cyanothece sp. ATCC 51142
Cyanothece sp. PCC 8801
Cyanothece sp. PCC 7424
Anabaena sp. 90
Anabaena cylindrica
Anabaena sp. wa102
Dehalococcoides mccartyi 195
Dehalococcoides mccartyi CBDB1
Dehalococcoides mccartyi BAV1
Chloroflexus aurantiacus Y-400-fl
Chloroflexus aggregans
Herpetosiphon aurantiacus
Thermomicrobium roseum
Sphaerobacter thermophilus
Anaerolinea thermophila
Brevefilum fermentans
Chlamydia trachomatis D/UW-3/CX
Chlamydia trachomatis D-EC
Chlamydia trachomatis D-LC
Chlamydia trachomatis L2b/UCH-2
Chlamydia trachomatis L2b/LST
Chlamydia trachomatis L2b/CV204
Chlamydia pecorum E58
Chlamydia pecorum P787
Parachlamydia acanthamoebae
Waddlia chondrophila
Simkania negevensis
Borreliella burgdorferi B31
Borreliella burgdorferi ZS7
Borreliella burgdorferi N40
Borreliella valaisiana
Borreliella chilensis
Borrelia mayonii
Borrelia turicatae
Borrelia hermsii DAH
Borrelia hermsii CC1
Treponema pallidum subsp. pallidum Nichols
Treponema pallidum subsp. pallidum Nichols
Treponema pallidum subsp. pallidum SS14
Leptospira interrogans serovar Lai 56601
Leptospira interrogans serovar Lai IPAV
Leptospira interrogans serovar Copenhageni
Brachyspira hyodysenteriae WA1
Brachyspira hyodysenteriae ATCC 27164
Brachyspira murdochii
Terriglobus roseus
Candidatus Solibacter usitatus
Chloracidobacterium thermophilum
Luteitalea pratensis
Granulicella mallensis
Terriglobus saanensis
Chlorobaculum tepidum
Chlorobaculum parvum
Chlorobaculum limnaeum
Chlorobium chlorochromatii
Chlorobium phaeobacteroides DSM 266
Chlorobium phaeobacteroides BS1
Prosthecochloris sp. GSB1
Chloroherpeton thalassium
Ignavibacterium album
Melioribacter roseus
Hydrogenobaculum sp. Y04AAS1
Hydrogenobaculum sp. HO
Hydrogenobaculum sp. SN
Persephonella marina
Thermosulfidibacter takaii
Thermovibrio ammonificans
Desulfurobacterium thermolithotrophum
Aquifex aeolicus
Thermotoga maritima MSB8
Thermotoga maritima MSB8
Thermotoga maritima MSB8
Pseudothermotoga lettingae
Pseudothermotoga thermarum
Pseudothermotoga hypogea
Fervidobacterium nodosum
Fervidobacterium pennivorans
Fervidobacterium islandicum
Kosmotoga olearia
Kosmotoga pacifica
Mesotoga prima
Thermodesulfovibrio yellowstonii
Nitrospira defluvii
Nitrospira moscoviensis
Candidatus Nitrospira inopinata
Nitrospira japonica
Leptospirillum ferrooxidans
Leptospirillum ferriphilum ML-04
Leptospirillum ferriphilum YSK
Thermodesulfatator indicus
Thermodesulfobacterium geofontis
Thermodesulfobacterium commune
Caldimicrobium thiodismutans
Deferribacter desulfuricans
Denitrovibrio acetiphilus
Calditerrivibrio nitroreducens
Flexistipes sinusarabici
