# Supplementary material for: Comparative Genomics and Evolutionary Analysis of RNA-Binding Proteins of the CsrA Family in the Genus Pseudomonas
Source: Front Mol Biosci. 2020 Jul 10;7:127. doi: 10.3389/fmolb.2020.00127 (PMC7366521; doi:10.3389/fmolb.2020.00127)
Supplement: Supplementary Table 5 — Distribution of Rsm paralogues in the major Pseudomonas taxonomic subgroups. The table details the presence of an allele of each different Rsm subfamily in the genome of the Pseudomonas species and strains listed in Supplementary Table 4. [file Table_5.XLSX]

## Sheet: Hoja1
Supplementary Table 5. Distribution of Rsm paralogues in the major Pseudomonas taxonomic subgroups.																					# seq: 395				# seq: 395				# seq: 395				# seq: 395				# seq: 395				# seq: 395				# seq: 395				# seq: 395
# seq: 395
na: not assigned
Complex	Species	#paralogues /genome	Average	RsmA	RsmN	RsmM	RsmE	RsmI	RsmC	RsmD	RsmL	RsmH	na
Aeruginosa	P. aeruginosa PAO1	2	2.15789
	P. aeruginosa Hex1T	3
	P. aeruginosa BL20	2
	P. aeruginosa BL21	3
	P. aeruginosa 19660	3
	P. aeruginosa PA14	2
	P. aeruginosa M18	3
	P. aeruginosa CF127	3
	P. aeruginosa PS75	2
	P. aeruginosa 19BR	3
	P. alcaligenes NEB 585	1
	P. citronellolis P3B5	1
	P. composti LY1	1
	P. denitrificans 148 PDEN	2
	P. knackmussii B13	2
	P. nitroreducens LMG21614	2
	P. otitidis DSM17224	3
	P. resinovorans NBRC106553	2
	P. thermotolerans DSM14292	1
Agarici	P. agarici NCPPB2472	3	-
Anguilliseptica	P. marincola BMP1	3	-
Aspienii	P. fuscovaginae IRRI6609	3	-
Chlororaphis	P. chlororaphis HT66	3	2.66667
	P. chlororaphis subsp. Aureofaciens 30-84	3
	P. chlororaphis subsp. Aurantiaca JD37	2
	P. chlororaphis O6	2
	P. chlororaphis E105	3
	P. taetrolens DSM21104	3
Corrugata	P. brassicacearum subsp. brassicacearum NFM421	3	3.25
	P. brassicacearum DF41	3
	P. brassicacearum LZ-4	4
	P. corrugata RM1-1-4	4
	P. fluorescens Q8r1-96	3
	P. kilonensis BS3780	3
	P. mediterranea DSM16733	3
	P. thivervalensis LMG21626	3
Fluorescens	P. antarctica BS2772	3	3
	P. azotoformans S4	3
	P. cedrina BS2981	3
	P. congelans ICMP19117	3
	P. costantinii LMG22119	3
	P. extremaustralis DSM17835	3
	P. extremorientalis BS2774	3
	P. flexibilis JCM14085	1
	P. fluorescens A506	3
	P. fluorescens AU10973	3
	P. fluorescens SS101	3
	P. fluorescens F113	3
	P. fluorescens SBW25	3
	P. libanensis BS2975	3
	P. marginalis ICMP3553	3
	P. orientalis DSM17489	3
	P. poae RE*1-1-14	3
	P. rhodesiae strain FF9	3
	P. salomonii LMG22120	3
	P. simiae WCS417	2
	P. synxantha BG33R	3
	P. tolaasii 2192T	6
	P. trivialis IHBB745	3
	P. veronii R02	3
Fragi	P. deceptionensis DSM26521	3	2.85714
	P. fragi B25	3
	P. endophytica BSTT44	3
	P. helleri DSM29165	4
	P. lundensis L1810	3
	P. psychrophila DSM17535	3
	P. taeanensis MS-3	1
	P. weihenstephanensis DSM29166	2
Gessardii	P. gessardii BS2982	3	-
Jessenii	P. reinekei BS3776	3	3
	P. sp. UW4	3
	P. umsongensis DSM16611	3
Koreensis	P. fluorescens Pf0-1	3	3
	P. koreensis BS3658	3
	P. moraviensis TYU6	3
Lutea	P. abietaniphila ATCC700689	3	3.33333
	P. graminis PDD-13b-3	4
	P. lutea DSM17257	3
Mandelii	P. frederiksbergensis KNU-15	3	3.5
	P. mandelii LMG21607	4
Oleovorans	P. alcaliphila 34ID	1	1.25
	P. mendocina ymp	1
	P. mendocina NBRC 14162	2
	P. oleovorans_RS1	1
Oryzihabitans	P. oryzihabitans USDA-ARS-USMARC-56511	1	1.5
	P. psychrotolerans L19	2
	P. zeshuii KACC15471	1
	P. psychrotolerans_DSM15758	2
Pertucinogena	P. bauzanensis W13Z2	1	1
	P. pelagia 58-685	1
Protegens	P. protegens Pf-5	2	2
	P. protegens CHA0	2
Putida	P. alkylphenolia KL28	3	3.52174
	P. cremoricolorata ND07	5
	P. donghuensis SVBP6	3
	P. entomophila L48	3
	P. fulva SB21	5
	P. fulva 57B-090714	3
	P. fulva NBRC 16636	4
	P. japonica DSM22348	3
	P. monteilii SB3101	3
	P. mosselii_SJ10	3
	P. parafulva 20a	3
	P. parafulva YAB-1	5
	P. parafulva_CRS01-1	3
	P. plecoglossicida NyZ12	4
	P. punonensis CECT8089	1
	P. putida BIRD-1	3
	P. putida HB3267	5
	P. putida W619	5
	P. putida_KT2440	3
	P. putida DRA525	4
	P. rhizosphaerae DSM16299	4
	P. sp. WCS358	3
	P. taiwanensis SJ9	3
Stutzeri	P. balearica DSM6083	2	1.28571
	P. stutzeri A1501	1
	P. stutzeri SLG510A3-8	2
	P. stutzeri DSM4166	1
	P. stutzeri 273	1
	P. stutzeri strain AK6	1
	P. xanthomarina S11	1
Syringae	P. amygdali pv. tabaci ATCC11528	3	4.2
	P. avellanae MAFF212061	6
	P. cannabina ICMP2823	3
	P. caricapapayae ICMP2855	4
	P. cichorii JBC1	4
	P. meliae ICMP6289	5
	P. savastanoi pv. phaseolicola 1448A	4
	P. savastanoi 4352	4
	P. syringae pv. actinidiae ICMP 9617	4
	P. syringae pv. tomato DC3000	5
	P. syringae pv. syringae HS191	6
	P. syringae pv. maculicola strain 90-32	5
	P. syringae CC1557	4
	P. syringae B728a	3
	P. viridiflava CFBP1590	3
Pseudomonas L	P. hussainii JCM19513	1
