# Supplementary material for: Comparative Genomics and Evolutionary Analysis of RNA-Binding Proteins of the CsrA Family in the Genus Pseudomonas
Source: Front Mol Biosci. 2020 Jul 10;7:127. doi: 10.3389/fmolb.2020.00127 (PMC7366521; doi:10.3389/fmolb.2020.00127)
Supplement: Supplementary Table 7 — CsrA homologs in phages. The unpublished csrA alleles in natural phages were identified by querying the NCBI non-redundant protein database with PSI-BLAST using the E. coli CsrA sequence as a bait and narrowing the search to the Viruses taxid:10239 (accessed on April 2, 2020). After 10 iterations, the hit list reached a plateau with 30 identified sequences. [file Table_7.XLSX]

## Sheet: CsrA homologues in phage data
Genbank accession	Phage	Host bacteria	Score	Query cover	E value	Identiy	Amino acid sequence	Fold topology	References
NP_944283.1	Bcep22	Burkholderia cenocepacia	58.9	0.96	6e-12	30.51%	MALNIELRVGESVKIGDATITLADKSGKIARLSIDAPKSVPIDRQPQSSAAKIAATMGLSADPT	b1b2b3b4a1	Gill et al 2011
YP_002922721.1	Bcepil02	Burkholderia cenocepacia	57.0	0.96	4e-11	32.20%	MALNIELRVGESVKIGDATITLADKSGKIARLSIDAPKSVPIDRQPQSSTAQIAAKMGLSADAA	b1b2b3b4a1	Gill et al 2011
YP_007236796.1	Bcepmigl	Burkholderia cenocepacia	56.6	0.96	5e-11	32.20%	MALNIELRVGESVKIGDATITLADKSGKIARLSIDAPKSVPIDRQPQSSTAQIAAKVGLSADAA	b1b2b3b4a1	-
YP_006589976.1	DC1	Burkholderia cepacia LMG 18821	60.9	0.98	1e-12	28.33%	MLKLDIKPGESVKIGDIAVITLEDKSGKVARLSIQADKSVPITRTAPSTAAQIAAKVGLSADAA	b1b2b3b4a1	Lynch et al 2012
AXF51437.1	Pavtok	Erwinia amylovora	54.7	0.9	3e-10	29.09%	MIKHDLRVGETIEIGGTKVTLQRKSGQIASLVIDAPDDVVIKRQLKPHETQEDSAGHAPNLVV	b1b2b3	-
YP_005098413.1	PEp14	Erwinia pyrifoliae	56.6	0.95	6e-11	27.59%	MIKHDLRVGETIEIGGTKVTLRRKSGQIASLVIDAPDDVLIRRQLKPHETQEDSTADKPKLAV	b1b2b3	-
QBQ76642.1	vB_EcoP_PTXU04	Escherichia coli	53.2	0.72	1e-09	36.36%	MAKGLRITRREGQSVYIGNDIVVTVENSENGNVGLRISAPPDVGIHRDLNRVPVELKIAASIKKGR	b1b2b3	Korf et al 2019
ASV45048.1	SopranoGao_25	Klebsiella pneumoniae 51503	56.2	0.93	9e-11	26.32%	MGALKFDLRDGDVLKIGDATVRLVYKAGRRCGLVIDAPDEVIIHCDKRPDAKEGQQEVDIQSKNAIGMT	b1b2b3b4a1	Gao et al 2017
ASN71505.1	Caudovirales phage	Male skin metagenome	64.3	0.88	5e-14	50.00%	MQILKRVSGERFSIGEDIIVHVIAINGSHVRLGVDAPRSVSVHRGEIYDRIKNQGPGHLTIEPLSKR	b1b2b3b4a1	-
QDP60892.1	Prokaryotic dsDNA virus sp.	Marine metagenome	67.8	0.98	2e-15	53.33%	MLILGRNVGESIMIGDDVKVTVTRLDNGNVKLGVTSPKDISVHREEVYDRINREKLETAND	b1b2b3b4a1	Roux & Sullivan 2016
QDP52503.1	Prokaryotic dsDNA virus sp.	Marine metagenome	63.2	0.93	1e-13	42.11%	MLVLARREEERVRIGDGIWVTVLEIRENCVRLGFDAPPAIPVLREEIVEEGDHAEAVRVG	b1b2b3b4a1	-
AKH48332.1	Marine virus	Marine metagenome	63.6	0.96	9e-13	30.51%	MRHRPRSVATATGGGFEAGCSSLGSSDLFGETGSEATPGGRAVLIRSPGVFKSPTVGDLQGVFQTPGTGVERMALVLTRKKGQAIAIGDAVVTIGEVSRGGLVRVLIDAPRETRILRTELLPPQNGAEHDGASGGRGTDTEQRSDGGGDVSPDERDSAASGGRC	a1b1b2b3b4b5a3a4	Chow et al 2015
QDP56147.1	Prokaryotic dsDNA virus sp.	Marine metagenome	55.1	0.96	2e-10	40.00%	MLILTRTKEQSIQIGDNVSIKVLDIYSDNRVRIGITAPKDVLILRSEHVNETPEENRAELK	b1b2b3b4a1	Roux & Sullivan 2016
QDP46120.1	Prokaryotic dsDNA virus sp.	Marine metagenome	53.5	0.9	9e-10	28.81%	MTNKNLILTRKKGNKVYVHDGAEVVCVVTVTDISTSQVKLGFEASSNIKIDREEVFNAKINKEE	b1b2b3b4a1	Roux & Sullivan 2016
QDP60323.1	Prokaryotic dsDNA virus sp.	Marine metagenome	41.6	0.72	3e-05	36.36%	MNEKIVIETKHGEKIEVFPMAVNGSQIKIGVNASRDTAIDREEIAQRKKENRNAD	b1b2b3a1	Roux & Sullivan 2016
BAR35878.1	uvMED	Mediterranean sea metagenome	47.4	0.83	2e-07	29.82%	MSNLVLSRRKKESIVIHIPELGEVICTFTVTNLGPKQVKLAFDAEPYVKIDRKEIFDTQE	b1b2b3b4a1	Mizuno et al 2013
QGF21359.1	AUS531phi	Pseudomonas aeruginosa	80.1	0.9	1e-19	63.64%	MLILTRRPGETLHIGDNITVTVLGSQGDQVRLGITAPDDVAIHRSEIYQQIGNVRPVPPAELVEAWNREHPAPALIEYRPYRGAEPQRTRTVGRASVSLGGAAVIWIEGQSAPVALRACTAVT	b1b2b3a1a2a3b5	-
YP_009273743.1	YMC11/07/P54_PAE_BP	Pseudomonas aeruginosa	80.1	0.9	1e-19	63.64%	MLILTRRPGETLHIGDNITVTVLGSQGDQVRLGITAPDDVAIHRSEIYQQIGNVRPVPPAELVEAWNREHPAPALIEYRPYRGAEPQRTRTVGRASVSLGGAAVIWIEGQSAPVALRACTAIS	b1b2b3a1a2a3b5	-
QBI80752.1	vB_Pae_BR153a]	Pseudomonas aeruginosa	79.7	0.9	2e-19	61.82%	MLILTRRPGQTLHIGDNITVTVLGSQGDQVRLGITAPDDVAIHRSEIYQQIGNVRPVPPAELVEAWNREHPAPALIEYRPYRGAEPQRTRTVGRASVSLGGAAVIWIEGQSAPVALRACTAIS	b1b2b3a1a2a3b5	Tariq et al 2019
YP_005098048.1	phi297	Pseudomonas aeruginosa	79.0	0.9	3e-19	61.82%	MLILTRRPGETLHIGDNITVTVLSSQGDQVRLGITAPDDVAIHRSEIYQQIGNVRPVPPAELVEAWNREHPAPALIEYRPYRGAEPQRTRTVGRASVSLGGAAVIWIEGQSAPVALRSCTAIS	b1b2b3a1a2a3b5	Krylov et al 2013
QBI82405.1	vB_Pae_CF24a	Pseudomonas aeruginosa	74.0	0.95	3e-17	56.90%	MLILTRRVGETLHIGDDITVTVVENRGGQIRLGIVAPEAMAIHRAEIYARVGAVRSASPKDLVEEWNRTHPAQVAVEYRPLRDSIPIRTRTLTQAKVSASGMAVIWLEGQATPVLLRNCTAVS	b1b2b3b4a1a2b5b6	Tariq et al 2019
YP_009638943.1	H66	Pseudomonas aeruginosa	73.6	0.95	4e-17	55.17%	MLILTRRVGETLHIGDDITVTVVENRGGQIRLGIVAPEAMAIHRAEIYARVGAVRPASPKDLVEEWNRMHPNPVVVEYRPLRDGIPIRTRTLTQAKVSASGMAVIWLEGQATPVLLRNCTAAS	b1b2b3a1a2a3b5	-
YP_164288.1	F116	Pseudomonas aeruginosa	72.8	0.95	8e-17	55.17%	MLILTRRVGETLHIGDDITVTVVENRGGQIRLGIVAPEAMAIHRAEIYARVGAVRPASPKDLVEEWNRTHPAQVAVEYRPLRDSIPIRTRTLTQAKVSASGMAVIWLEGQATPVLLRNCTAVS	b1b2b3b4a1a2b5b6	Byrne & Kropinski 2005
QBI82448.1	vB_Pae_CF63a	Pseudomonas aeruginosa	72.4	0.95	1e-16	55.17%	MLILTRRVGETLHIGDDITVTVVENRGGQIRLGIVAPEAMAIHRAEIYARVGAVRPASPKDLVEEWNRTHPAQVAVEYRPLRDSIPIRTRTLTQAKVSASGMAVIWLEGQATPVLLRNCVAIS	b1b2b3b4a1a2b5b6	Tariq et al 2019
ARV77111.1	Skulduggery	Pseudomonas fluorescens SBW25	53.9	0.85	6e-10	32.69%	MPLKIDLRPGEKLSIGDVVVTMVKKSGQLACLVIEAEKSVPIRRVAVDEPAKAGTMMPVPA	b1b2b3b4a1	Wojtus et al 2017
AXG67699.1	GP4	Ralstonia solanacearum	61.2	0.96	9e-13	25.42%	MGTLRIDLKPGESIAIGDYAVVTLEHKSGQIARLAFQADKSVPIRRATAASPAKIAASVGITGKA	b1b2b3b4a1	Wang et al 2019
QBQ72211.1	Parlo	Serratia sp.	57.4	0.98	3e-11	31.67%	MLKLDIRPGDELKIGDATLRVVKKSGQLISVAIDAPKSVTIRKQSAEDAANQRKTHISSP	b1b2b3b4b5a1	Bockoven et al 2019
QHJ74590.1	VH2_2019	Vibrio natiegens	55.1	0.81	1e-09	41.18%	MGLKLGVLSGGNIYLNHNQITVETNNKRSGMTLTMEGLDIPLQQGYEVDIAEGVTIKYLGKSSGNVCRLEVTAPDEVCVAREEAYQTVTRSTGGYLISKSVYDWFRDWTGYTREEVWTIVHASVKVEGGLASSRFTFTVVDNIVTAVDFTGNNYELNHKI	b1b2b3b4b5b6a1a2b7b8b9	-
AUR96800.1	1.232.O._10N.261.51.E11	Vibrio tasmaniensis	68.2	0.93	1e-15	59.65%	MLILTRTTGQELMIGDDVKIKVLGIKGNQARLGIEAPKEIAVHRKEIYDRIANGETK	b1b2b3b4a1	-
YP_007518368.1	VvAW1	Vibrio vulnificus	60.5	0.98	2e-12	52.38%	MLILTRRISEKLIIDTGREVIEIVPLGVNGSQVKLGVNAPKHIPVHREEVKARIDADKTAESSEWQKQNR	b1b2b3b4a1	Nigro et al 2012

## Sheet: Pseudomonas
Supplementary Table 7. CsrA homologues in phages.
Genbank accession	Phage	Host bacteria	Rsm Familiy	References
QGF21359.1	AUS531phi	Pseudomonas aeruginosa	M	-
YP_009273743.1	YMC11/07/P54_PAE_BP	Pseudomonas aeruginosa	M	-
QBI80752.1	vB_Pae_BR153a]	Pseudomonas aeruginosa	M	Tariq et al 2019
YP_005098048.1	phi297	Pseudomonas aeruginosa	M	Krylov et al 2013
QBI82405.1	vB_Pae_CF24a	Pseudomonas aeruginosa	M	Tariq et al 2019
YP_009638943.1	H66	Pseudomonas aeruginosa	M	-
YP_164288.1	F116	Pseudomonas aeruginosa	M	Byrne & Kropinski 2005
QBI82448.1	vB_Pae_CF63a	Pseudomonas aeruginosa	M	Tariq et al 2019
ARV77111.1	Skulduggery	Pseudomonas fluorescens SBW25	na	Wojtus et al 2017
